# Supplementary material for: Phage Cocktail Development against Aeromonas salmonicida subsp. salmonicida Strains Is Compromised by a Prophage
Source: Viruses. 2021 Nov 8;13(11):2241. doi: 10.3390/v13112241 (PMC8621227; doi:10.3390/v13112241)
Supplement: Supplementary file 1 [file viruses-13-02241-s001.zip]

Archive with 1 entries (1 files):
- viruses-1431545-supplementary.pdf
